# Supplementary material for: Homogenisation of Vegetation in Irish Semi‐Natural Grasslands
Source: Ecol Evol. 2026 Mar 10;16(3):e73231. doi: 10.1002/ece3.73231 (PMC12975333; doi:10.1002/ece3.73231)
Supplement: Supplementary file 1 — Data S1: ece373231‐sup‐0001‐Appendix.xlsx. [file ECE3-16-e73231-s001.xlsx]

## Sheet: Cover Sheet
Sheets 1A & 1B: Contains the raw species data for the 12 study sites and a total of 54 relevés during the StableGrass 2023 survey.
Sheet 1A: The raw species data for the StableGrass 2023 survey in the long format with three columns: Site|ISGS Site ID|Relevé|Species|Percentage Cover. The Sites are coloured based on their Site Habitat and the relevés are coloured based on their Relevé Habitat. Colour code: GS1 - Blue, GS3 - Green, GS4 - Red. Data in this format was used for the calculation of the diversity indices.
Sheet 1B: The raw species data for the StableGrass 2023 survey in the wide format (Species as rows, relevés as columns). Relevés are labelled following the Site_Relevé format. E.g. Relevé 1_1 is Site 1, Relevé 1. The data is given in % cover as with the long format, with species absences being denoted by 0s. The relevés are colour coded by their habitat, usign the same colour coding system as She…
Sheet 2: Contains the diversity indices (Species Richness, Shannon's Diversity, Shannon's Evenness, Simpson's Diversity, and Simpson's Evenness) values for each relevé collected in the StableGrass 2023 survey. The relevé habitat is provided, which acted as the grouping variable for the analysis.
Sheet 3: Contains environmental data collected for each relevé. This data includes the date surveyed, the Irish Grid reference, the habitat type, and comments related to the releve noted durign the field survey. Variables to describe the sward were collected; namely the percentage covers of bare soil, bare rock, litter, bryophytes, field later, broadleaf herbs, graminoids, heather, bracken and sc…

## Sheet: Sheet1A
Both StableGrass Sites and Relevés are colour coded by habitat					GS1		GS3		GS4
Some distinctions must be made between the habitat of 'StableGrass Site' and 'Relevé'
The StableGrass Site IDs are colour coded by the overall habitat (Site Habitat) which that site was selected for, irrespective of the occurrence of different grassland habitats within.
The Relevés are colour coded by the Fossitt habitat assigned to each relevé (Relevé habitat) even if that differs to the Site Habitat
The data for each site is listed horizontally.
Site 1						Site 2						Site 3						Site 4						Site 5						Site 6						Site 7						Site 8						Site 9
StableGrass Site	ISGS Site	Relevé	Species	Cover		StableGrass Site	ISGS Site	Relevé	Species	Cover		StableGrass Site	ISGS Site	Relevé	Species	Cover		StableGrass Site	ISGS Site	Relevé	Species	Cover		StableGrass Site	ISGS Site	Relevé	Species	Cover		StableGrass Site	ISGS Site	Relevé	Species	Cover		StableGrass Site	ISGS Site	Relevé	Species	Cover		StableGrass Site	ISGS Site	Relevé	Species	Cover		StableGrass Site	ISGS Site
1	215	1	Cynosurus cristatus	15		2	227	1	Achillea millefolium	3		3	1624	1	Ranunculus acris	3		4	2702	1	Festuca ovina	15		5	642	1	Ranunculus repens	5		6	2429	1	Anthoxanthum odoratum	10		7	2344	1	Molinia caerulea	40		8	1604	1	Anthoxanthum odoratum	3		9	2722
1	215	1	Anthoxanthum odoratum	3		2	227	1	Leucanthemum vulgare	5		3	1624	1	Ranunculus bulbosus	1		4	2702	1	Festuca rubra	1		5	642	1	Cerastium fontanum	1		6	2429	1	Danthonia decumbens	10		7	2344	1	Anthoxanthum odoratum	3		8	1604	1	Holcus lanatus	7		9	2722
1	215	1	Holcus lanatus	7		2	227	1	Cirsium vulgare	1		3	1624	1	Achillea millefolium	1		4	2702	1	Holcus lanatus	1		5	642	1	Rumex acetosa	0.1		6	2429	1	Agrostis capillaris	5		7	2344	1	Festuca ovina	25		8	1604	1	Cynosorus cristatus	1		9	2722
1	215	1	Briza media	1		2	227	1	Trifolium pratense	5		3	1624	1	Plantago lanceolata	7		4	2702	1	Anthoxanthum odoratum	1		5	642	1	Potentilla erecta	0.5		6	2429	1	Luzula campestris	1		7	2344	1	Briza media	5		8	1604	1	Agrostis capillaris	1		9	2722
1	215	1	Lolium perenne	10		2	227	1	Galium verum	3		3	1624	1	Thymus polytrichus	5		4	2702	1	Agrostis capillaris	10		5	642	1	Juncus acutiflorus	1		6	2429	1	Festuca ovina	1		7	2344	1	Arrhenatherum elatius	3		8	1604	1	Luzula campestris	1		9	2722
1	215	1	Agrostis capillaris	10		2	227	1	Plantago lanceolata	3		3	1624	1	Prunella vulgaris	3		4	2702	1	Luzula campestris	0.5		5	642	1	Molinia caerulea	10		6	2429	1	Potentilla erecta	20		7	2344	1	Carex panicea	3		8	1604	1	Carex panicea	15		9	2722
1	215	1	Festuca ovina	1		2	227	1	Veronica chamaedrys	1		3	1624	1	Pilosella officinarum	3		4	2702	1	Carex binervis	0.3		5	642	1	Holcus lanatus	10		6	2429	1	Polytrichum formosum	0.3		7	2344	1	Carex flacca	1		8	1604	1	Carex echinata	1		9	2722
1	215	1	Carex caryophyllea	3		2	227	1	Senecio jacobaea	5		3	1624	1	Conopodium majus	0.5		4	2702	1	Danthonia decumbens	3		5	642	1	Poa trivialis	50		6	2429	1	Galium saxatile	7		7	2344	1	Carex pulicaris	3		8	1604	1	Trifolium repens	5		9	2722
1	215	1	Ranunculus bulbosus	0.1		2	227	1	Pilosella officinale	1		3	1624	1	Lotus corniculatus	3		4	2702	1	Euphrasia officinalis agg.	3		5	642	1	Poa pratensis	5		6	2429	1	Holcus lanatus	15		7	2344	1	Festuca rubra	1		8	1604	1	Ranunculus acris	5		9	2722
1	215	1	Festuca rubra	1		2	227	1	Linum catharticum	0.1		3	1624	1	Potentilla erecta	3		4	2702	1	Potentilla erecta	7		5	642	1	Agrostis capillaris	25		6	2429	1	Cerastium fontanum	0.1		7	2344	1	Centaurea nigra	7		8	1604	1	Ranunculus repens	5		9	2722
1	215	1	Carex flacca	7		2	227	1	Trifolium repens	5		3	1624	1	Viola spp	1		4	2702	1	Trifolium pratense	3		5	642	1	Anthoxanthum odoratum	3		6	2429	1	Rhytidiadelphus squarrosus	3		7	2344	1	Viccia cracca	0.5		8	1604	1	Ajuga repens	10		9	2722
1	215	1	Schedonorus pratensis	1		2	227	1	Briza media	5		3	1624	1	Trifolium repens	0.5		4	2702	1	Achillea millefolium	3		5	642	1	Carex binervis	0.1		6	2429	1	Hylocomium splendens	15		7	2344	1	Galium verum	1		8	1604	1	Plantago lanceolata	1		9	2722
1	215	1	Plantago lanceolata	5		2	227	1	Holcus lanatus	10		3	1624	1	Polygala vulgaris	0.3		4	2702	1	Ranunculus repens	0.1		5	642	1	Rhytidiadelphus squarrosus	0.1		6	2429	1	Scleropodium purum	5		7	2344	1	Potentilla erecta	1		8	1604	1	Prunella vulgaris	1		9	2722
1	215	1	Trifolium repens	5		2	227	1	Anthoxanthum odoratum	3		3	1624	1	Orchis mascula	0.1		4	2702	1	Trifolium repens	0.5		5	642	1	Calliergonella cuspidata	0.1		6	2429	1	Sagina procumbens	0.3		7	2344	1	Succisa pratensis	3		8	1604	1	Lotus pedunculatus	5		9	2722
1	215	1	Trifolium pratense	7		2	227	1	Cynosorus cristatus	25		3	1624	1	Galium verum	0.3		4	2702	1	Plantago lanceolata	0.3		5	642	1	Carex pulicaris	0.1		6	2429	1	Thuidium tamariscinum	7		7	2344	1	Achillea millefolium	0.5		8	1604	1	Succisa pratensis	5		9	2722
1	215	1	Cirsium palustre	3		2	227	1	Arrhenatherum elatius	5		3	1624	1	Veronica chamaedrys	0.3		4	2702	1	Hylocomium splendens	55		5	642	1	Luzula multiflora	0.1		6	2429	3	Anthoxanthum odoratum	20		7	2344	1	Potentilla reptans	0.1		8	1604	1	Hypocaeris radicata	1		9	2722
1	215	1	Hypochaeris radicata	3		2	227	1	Rumex acetosa	0.1		3	1624	1	Succisa pratensis	3		4	2702	1	Scleropodium purum	3		5	642	2	Anthoxanthum odoratum	50		6	2429	3	Holcus lanatus	7		7	2344	1	Taraxacum officinale agg.	0.3		8	1604	1	Juncus effusus	3		9	2722
1	215	1	Galium verum	1		2	227	1	Bellis perennis	0.1		3	1624	1	Galium saxatile	0.3		4	2702	1	Rhytidiadelphus squarrosus	1		5	642	2	Holcus lanatus	25		6	2429	3	Agrostis capillaris	25		7	2344	2	Filipendula ulmaria	55		8	1604	1	Juncus acutiflora	7		9	2722
1	215	1	Potentilla erecta	5		2	227	1	Taraxacum officinale agg	0.1		3	1624	1	Bellis perennis	0.5		4	2702	1	Thuidium tamarascinum	3		5	642	2	Agrostis capillarus	25		6	2429	3	Nardus stricta	1		7	2344	2	Molinia caerulea	45		8	1604	1	Ranunculus flammula	5		9	2722
1	215	1	Prunella vulgaris	1		2	227	1	Conopodium majus	0.1		3	1624	1	Campanula rotundiflora	0.1		4	2702	1	Galium saxatile	0.5		5	642	2	Luzula multiflora	0.5		6	2429	3	Danthonia decumbens	7		7	2344	2	Deschampsia cespisota	1		8	1604	1	Rhytidiadelphus squarrosus	3		9	2722
1	215	1	Lotus corniculatus	1		2	227	1	Agrostis capillaris	15		3	1624	1	Luzula campestris	0.5		4	2702	1	Rhytidiadelphus loreus	1		5	642	2	Potentilla erecta	0.5		6	2429	3	Carex nigra	0.3		7	2344	2	Potentilla erecta	3		8	1604	1	Agrostis canina	15		9	2722
1	215	1	Senecio jacobaea	1		2	227	1	Ctenidium molluscum	0.3		3	1624	1	Sesleria caerulea	15		4	2702	2	Carex binervis	3		5	642	2	Galium saxatile	0.5		6	2429	3	Galium saxatile	5		7	2344	2	Carex flacca	0.5		8	1604	1	Rumex acetosa	0.1		9	2722
1	215	1	Viola spp	0.5		2	227	1	Rhytidiadelphus squarrosus	3		3	1624	1	Cynosorus cristatus	7		4	2702	2	Nardus stricta	20		5	642	2	Festuca ovina	0.5		6	2429	3	Polygala serypifollia	1		7	2344	2	Schedonorus pratensis	1		8	1604	2	Rhytidiadelphus squarrosus	0.5		9	2722
1	215	1	Conopodium majus	0.1		2	227	1	Thuidium tamqscarinum	0.3		3	1624	1	Festuca ovina	15		4	2702	2	Festuca rubra	3		5	642	2	Rhytidiadelphus squarrosus	0.3		6	2429	3	Potentilla erecta	10		7	2344	2	Anthoxanthum odoratum	3		8	1604	2	Calliergonella cuspidata	0.5		9	2722
1	215	1	Plagionium undulatum	0.1		2	227	1	Climacium dendroides	0.3		3	1624	1	Koeleria macrantha	5		4	2702	2	Agrostis capillaris	5		5	642	2	Thuidium tamariscinum	0.1		6	2429	3	Polytrichum commune	5		7	2344	3	Molinia caerulea	45		8	1604	2	Anthoxanthum odoratum	1		9	2722
1	215	1	Ctenidium molluscum	0.5		2	227	1	Hylocomium splendens	0.3		3	1624	1	Arrhenatherum elatius	0.3		4	2702	2	Luzula campestris	0.5		5	642	2	Carex nigra	0.3		6	2429	3	Hylocomium splendens	15		7	2344	3	Briza media	5		8	1604	2	Holcus lanatus	10		9	2722
1	215	1	Rhytidiadelphus squarrosus	1		2	227	1	Scleropodium purum	0.3		3	1624	1	Anthoxanthum odoratum	5		4	2702	2	Festuca ovina	7		5	642	2	Hylocomium splendens	0.1		6	2429	3	Rhytiadelphus squarrosus	7		7	2344	3	Anthoxanthum odoratum	7		8	1604	2	Agrostis canina	10		9	2722
1	215	1	Hylocomium splendens	1		2	227	1	Brachythecium rutabulum	0.1		3	1624	1	Holcus lanatus	0.3		4	2702	2	Carex nigra	0.3		5	642	2	Mnium hornum	0.1		6	2429	3	Thuidium tamariscinum	7		7	2344	3	Arrhenatherum elatius	5		8	1604	2	Juncus effesus	15		9	2722
1	215	1	Dicranum scoparium	1		2	227	1	Dactylis glomerata	3		3	1624	1	Festuca rubra	0.1		4	2702	2	Carex panicea	0.3		5	642	4	Molinia caerulea	65		6	2429	3	Festuca ovina	3		7	2344	3	Carex pulicaris	3		8	1604	2	Juncus acutiflorus	20		9	2722
1	215	1	Thuidium tamariscinum	1		2	227	1	Festuca rubra	1		3	1624	1	Carex flacca	7		4	2702	2	Galium saxatile	5		5	642	4	Anthoxanthum odoratum	5		6	2429	3	Erica tetralix	0.3		7	2344	3	Danthonia decumbens	0.5		8	1604	2	Lotus pedunculatus	30		9	2722
1	215	1	Dactylis glomerata	1		2	227	1	Hypochaeris radicata	0.1		3	1624	1	Carex pulicaris	0.1		4	2702	2	Potentilla erecta	7		5	642	4	Festuca ovina	5		6	2429	3	Kindbergia praelonga	3		7	2344	3	Potentilla erecta	3		8	1604	2	Viola palustris	1		9	2722
1	215	1	Climacium dendroides	0.5		2	227	1	Trisetum flavescens	1		3	1624	1	Breutelia chrysocoma	0.5		4	2702	2	Hylocomium splendens	45		5	642	4	Luzula multiflora	0.3		6	2429	4	Holcus lanatus	5		7	2344	3	Succisa pratensis	20		8	1604	2	Rumex acetosa	3		9	2722
1	215	2	Cynosurus cristatus	20		2	227	1	Cirsium palustre	0.1		3	1624	1	Ctenidium molluscum	0.1		4	2702	2	Scleropodium purum	5		5	642	4	Eleocharis spp	1		6	2429	4	Anthoxanthum odoratum	30		7	2344	3	Trifolium pratense	0.5		8	1604	2	Ajuga reptans	0.1		9	2722
1	215	2	Briza media	3		2	227	1	Lolium perenne	7		3	1624	2	Cardamine pratensis	0.5		4	2702	2	Sphagnum subnitens	1		5	642	4	Potentilla erecta	5		6	2429	4	Luzula campestris	3		7	2344	3	Holcus lanatus	1		8	1604	2	Ranunculus repens	3		9	2722
1	215	2	Anthoxanthum odoratum	5		2	227	1	Plagionmium undulatum	0.1		3	1624	2	Ranunculus acris	20		4	2702	2	Thuidium tamarascinum	7		5	642	4	Agrostis capillaris	3		6	2429	4	Pteridium aquilinum	3		7	2344	3	Centaurea nigra	5		8	1604	2	Potentilla erecta	0.5		9	2722
1	215	2	Holcus lanatus	3		2	227	1	Homalothecium lutescens	0.1		3	1624	2	Ranunculus bulbosus	3		4	2702	2	Rhytidiadelphus loreus	30		5	642	4	Polygala serpylifolia	0.3		6	2429	4	Galium saxatile	15		7	2344	3	Equisetum arvense	0.1		8	1604	2	Succisa pratensis	1		9	2722
1	215	2	Danthonia decumbens	1		2	227	1	Calliergonella cuspidata	0.1		3	1624	2	Rumex acetosa	5		4	2702	2	Danthonia decumbens	1		5	642	4	Calluna vulgaris	5		6	2429	4	Carex binervis	0.5		7	2344	3	Dactylorrhiza fuchsii	0.1		8	1604	2	Ranunculus flammula	1		9	2722
1	215	2	Festuca rubra	3		2	227	3	Agrostis stolonifera	3		3	1624	2	Cerastium fontanum	0.5		4	2702	3	Nardus stricta	30		5	642	4	Rhytidiadelphus squarrosus	3		6	2429	4	Potentilla erecta	15		7	2344	3	Ranunculus acris	0.3		8	1604	2	Ranunculus acris	1		9	2722
1	215	2	Carex flacca	10		2	227	3	Potentilla reptans	3		3	1624	2	Bellis perennis	5		4	2702	3	Juncus squarrosus	5		5	642	4	Rhytidiadelphus loreus	15		6	2429	4	Sagina procumbens	1		7	2344	3	Calliergonella cuspidata	0.3		8	1604	2	Agrostis stolonifera	3		9	2722
1	215	2	Avenula pubescens	0.5		2	227	3	Potentilla anserina	10		3	1624	2	Trifolium repens	5		4	2702	3	Carex binervis	3		5	642	4	Hylocomium splendens	0.1		6	2429	4	Rhytiadelphus squarrosus	1		7	2344	3	Plagiomnium undulatum	0.3		8	1604	3	Scleropodium purum	5		9	2722
1	215	2	Ranunculus bulbosus	1		2	227	3	Filipendula ulmaria	35		3	1624	2	Taraxacum officinale agg.	3		4	2702	3	Agrostis capillaris	10		5	642	4	Galium saxatile	1		6	2429	4	Agrostis capillaris	10		7	2344	3	Kindbergia praelonga	0.3		8	1604	3	Rhytidiadelphus squarrosus	15		9	2722
1	215	2	Achillea millefolium	0.3		2	227	3	Trifolium repens	0.1		3	1624	2	Veronica chamaedrys	3		4	2702	3	Festuca ovina	3		5	642	4	Scleropodium purum	2		6	2429	4	Ranunculus repens	0.3								8	1604	3	Polytrichum formosum	1		9	2722
1	215	2	Succisa pratensis	15		2	227	3	Cerastium fontanum	0.3		3	1624	2	Achillea millefolium	1		4	2702	3	Agrostis canina	1		5	642	4	Carex pilulifera	1		6	2429	4	Cerastium fontanum	0.3								8	1604	3	Hylocomium splendens	15		9	2722
1	215	2	Plantago lanceolata	7		2	227	3	Phleum pratense	15		3	1624	2	Cirsium vulgare	0.3		4	2702	3	Luzula sylvatica	1								6	2429	4	Danthonia decumbens	3								8	1604	3	Anthoxanthum odoratum	1		9	2722
1	215	2	Prunella vulgaris	3		2	227	3	Holcus lanatus	7		3	1624	2	Prunella vulgaris	0.1		4	2702	3	Anthoxanthum odoratum	3								6	2429	4	Festuca ovina	3								8	1604	3	Holcus lanatus	1		9	2722
1	215	2	Euphrasia officinalis	0.3		2	227	3	Arrhenatherum elatius	7		3	1624	2	Veronica spp	0.1		4	2702	3	Galium saxatile	5								6	2429	4	Thuidium tamarascinum	3								8	1604	3	Festuca rubra	5		9	2722
1	215	2	Galium verum	0.3		2	227	3	Agrostis canina	5		3	1624	2	Plantago lanceolata	1		4	2702	3	Potentilla erecta	3								6	2429	4	Scleropdoium purum	3								8	1604	3	Carex echinata	25		9	2722
1	215	2	Lotus corniculatus	3		2	227	3	Dactylis glomerata	0.5		3	1624	2	Rhytidiadelphus squarrosus	5		4	2702	3	Vaccinium myrtillus	3																				8	1604	3	Carex panicea	5		9	2722
1	215	2	Potentilla erecta	3		2	227	3	Schedonorus pratensis	3		3	1624	2	Holcus lanatus	1		4	2702	3	Rhytidiadelphus squarrosus	1																				8	1604	3	Carex pulicaris	3		9	2722
1	215	2	Trifolium repens	3		2	227	3	Lolium perenne	3		3	1624	2	Cynosorus cristatus	5		4	2702	3	Hylocomium splendens	15																				8	1604	3	Luzula campestris	1		9	2722
1	215	2	Trifolium pratense	5		2	227	3	Festuca rubra	3		3	1624	2	Arrhenatherum elatius	7		4	2702	3	Polytrichum formosum	10																				8	1604	3	Carex flacca	1		9	2722
1	215	2	Hypochaeris radicata	3		2	227	3	Carex flacca	3		3	1624	2	Poa trivialis	15		4	2702	3	Rhytiadelphus loreus	5																				8	1604	3	Agrostis capillaris	3		9	2722
1	215	2	Cirsium palustre	3		2	227	3	Taraxacum officinale agg.	0.1		3	1624	2	Festuca ovina	5		4	2702	3	Thuidium tamarascinum	7																				8	1604	3	Succisa pratensis	15		9	2722
1	215	2	Bellis perennis	0.1		2	227	3	Anthoxanthum odoratum	1		3	1624	2	Agrostis stolonifera	7		4	2702	3	Dicranum scoparium	0.5																				8	1604	3	Potentilla erecta	1		9	2722
1	215	2	Carex carophyllea	0.3		2	227	4	Phleum pratense	3		3	1624	2	Dactylis glomerata	1		4	2702	3	Eurhynchium striatum	0.3																				8	1604	3	Lotus pedunculatus	3		9	2722
1	215	2	Linum catharticum	0.1		2	227	4	Lolium perenne	5		3	1624	2	Anthoxanthum odoratum	3		4	2702	5	Nardus stricta	10																				8	1604	3	Hypochaeris radicata	3		9	2722
1	215	2	Dicranum scoparium	0.3		2	227	4	Holcus lanatus	3		3	1624	2	Calliergonella cuspidata	5		4	2702	5	Juncus squarrosus	10																				8	1604	3	Pediculatus sylvatica	1		9	2722
1	215	2	Rhytidiadelphus squarrosus	1		2	227	4	Dactylis glomerata	3		3	1624	2	Ctenidium molluscum	3		4	2702	5	Agrostis capillaris	5																				8	1604	3	Myosotis scorpiodes	0.3		9	2722
1	215	2	Hylocomium splendens	3		2	227	4	Cynosorus cristatus	5		3	1624	3	Plantago lanceolata	7		4	2702	5	Festuca ovina	3																				8	1604	3	Ranunculus flammula	1		9	2722
1	215	2	Mnium hornum	0.1		2	227	4	Agrostis stolonifera	3		3	1624	3	Rumex acetosa	3		4	2702	5	Luzula sylvatica	1																				8	1604	3	Juncus squarros	5		9	2722
1	215	2	Ctenidium molluscum	3		2	227	4	Festuca rubra agg.	5		3	1624	3	Ranunculus acris	7		4	2702	5	Anthoxanthum odoratum	1																				8	1604	3	Carex spp	0.1		9	2722
1	215	2	Agrostis capillaris	1		2	227	4	Arrhenatherum elatius	3		3	1624	3	Lotus corniculatus	5		4	2702	5	Vaccinium myrtilus	3																				8	1604	3	Festuca ovina	5		9	2722
1	215	2	Dactylis glomerata	0.3		2	227	4	Trisetum flavescens	5		3	1624	3	Bellis perennis	3		4	2702	5	Galium saxatile	3																				8	1604	3	Rhytiadelphus loreus	0.3		9	2722
1	215	2	Campylopus flexuosus	0.3		2	227	4	Anthoxanthum odoratum	5		3	1624	3	Trifolium repens	5		4	2702	5	Polytrichum commune	20																				8	1604	5	Juncus effusus	20		9	2722
1	215	2	Calliergonella cuspidata	0.3		2	227	4	Koeleria macrantha	1		3	1624	3	Taraxacum offincale agg.	3		4	2702	5	Hylocomium splendens	30																				8	1604	5	Juncus acutiflorus	10		9	2722
1	215	3	Arrhenatherum elatius	10		2	227	4	Trifolium pratense	10		3	1624	3	Achillea millefolium	5		4	2702	5	Rhytidiadelphus loreus	20																				8	1604	5	Holcus lanatus	10		9	2722
1	215	3	Briza media	10		2	227	4	Cerastium fontanum	3		3	1624	3	Veronica chamaedrys	1		4	2702	5	Racomitrium lanuginosum	5																				8	1604	5	Pleurozium schreberi	0.5		9	2722
1	215	3	Anthoxanthum odoratum	5		2	227	4	Lotus corniculatus	7		3	1624	3	Cerastium fontanum	1		4	2702	5	Kindbergia praelonga	0.1																				8	1604	5	Agrostis canina	7		9	2722
1	215	3	Festuca rubra	10		2	227	4	Achillea millefolium	5		3	1624	3	Koeleria macrantha	5																										8	1604	5	Trifolium repens	3		9	2722
1	215	3	Dactylis glomerata	1		2	227	4	Galium verum	3		3	1624	3	Cynosorus cristatus	10																										8	1604	5	Galium palustre	1		9	2722
1	215	3	Carex flacca	5		2	227	4	Hypocharis radicata	3		3	1624	3	Dactylis glomerata	3																										8	1604	5	Ranunculus repens	15		9	2722
1	215	3	Holcus lanatus	3		2	227	4	Veronica chamaedrys	3		3	1624	3	Festuca ovina	10																										8	1604	5	Ranunculus flammula	3		9	2722
1	215	3	Galium verum	3		2	227	4	Trifolium repens	5		3	1624	3	Poa trivialis	5																										8	1604	5	Lotus pedunculatus	7		9	2722
1	215	3	Trifolium pratense	3		2	227	4	Carex caryophyllea	0.3		3	1624	3	Arrhenatherum elatius	10																										8	1604	5	Agrostis stolonifera	5		9	2722
1	215	3	Achillea millefolium	1		2	227	4	Cirsium arvense	3		3	1624	3	Cirsium vulgare	0.1																										8	1604	5	Brachythecium rutabulum	0.5		9	2722
1	215	3	Euphrasia officinalis agg.	0.5		2	227	4	Cirsium palustre	1		3	1624	3	Holcus lanatus	3																										8	1604	5	Glyceria fluitans	0.1		9	2722
1	215	3	Plantago lanceolata	5		2	227	4	Rumex acetosa	3		3	1624	3	Viola spp.	0.3																										8	1604	5	Kindbergia praelonga	0.1		9	2722
1	215	3	Succisa pratensis	15		2	227	4	Ranunculus acris	0.3		3	1624	3	Ranunculus bulbosus	5																										8	1604	5	Carex pilulifera	1		9	2722
1	215	3	Thymus druccei	7		2	227	4	Plantago lanceolata	3		3	1624	3	Cardamine pratensis	0.3																																9	2722
1	215	3	Potentilla erecta	1		2	227	4	Scleropodium purum	5		3	1624	3	Rhytiadelphus squarrosus	50																																9	2722
1	215	3	Leucanthemum vulgare	1		2	227	4	Ctenidium molluscum	5		3	1624	3	Luzula campestris	1																																9	2722
1	215	3	Centaurea nigra	0.3		2	227	4	Rhytidiadelphus squarrosus	5		3	1624	3	Conopodium majus	0.1																																9	2722
1	215	3	Linum catharticum	0.1		2	227	4	Taraxacum officinale agg.	0.3		3	1624	3	Anthoxanthum odoratum	5																																9	2722
1	215	3	Pilosella officinarum	0.3		2	227	4	Leucanthemum vulgare	0.1		3	1624	3	Scleropodium purum	0.3																																9	2722
1	215	3	Veronica officinalis	1		2	227	4	Centaurea nigra	0.3		3	1624	4	Rhytidiadelphus squarrosus	30																																9	2722
1	215	3	Trifolium repens	1		2	227	5	Cynosorus cristatus	7		3	1624	4	Trifolium repens	5																																9	2722
1	215	3	Hypericum pulchrum	0.3		2	227	5	Trisetum flavescens	15		3	1624	4	Rumex acetosa	3																																9	2722
1	215	3	Lotus corniculatus	0.3		2	227	5	Lolium perenne	5		3	1624	4	Veronica chamaedrys	3																																9	2722
1	215	3	Veronica chamaedrys	0.5		2	227	5	Dactylis glomerata	5		3	1624	4	Lotus corniculatus	10																																9	2722
1	215	3	Avenula pubescens	0.3		2	227	5	Holcus lanatus	3		3	1624	4	Cerastium fontanum	3																																9	2722
1	215	3	Rhytidiadelphus loreus	7		2	227	5	Festuca rubra	3		3	1624	4	Ranunculus acris	20																																9	2722
1	215	3	Scleropodium purum	3		2	227	5	Agrostis capillaris	7		3	1624	4	Achillea millefolium	5																																9	2722
1	215	3	Ctenidium molluscum	0.5		2	227	5	Leucanthemum vulgare	1		3	1624	4	Plantago lanceolata	5																																9	2722
1	215	3	Hypnum lacunosum	0.5		2	227	5	Trifolium repens	15		3	1624	4	Luzula campestris	0.5																																9	2722
1	215	3	Dicranum scoparium	1		2	227	5	Galium verum	5		3	1624	4	Bellis perennis	3																																9	2722
1	215	3	Oxyrrhynchium hians	1		2	227	5	Achillea millefolium	5		3	1624	4	Conopodium majus	0.1																																9	2722
1	215	3	Kindbaergia praelonga	0.5		2	227	5	Briza media	0.3		3	1624	4	Cirsium vulgare	0.1																																9	2722
1	215	3	Calliergonella cuspidata	0.3		2	227	5	Plantago lanceolata	3		3	1624	4	Pteridium aquilinum	0.1																																9	2722
1	215	4	Cynosurus cristatus	10		2	227	5	Conopodium majus	0.1		3	1624	4	Prunella vulgaris	3																																9	2722
1	215	4	Lolium perenne	5		2	227	5	Trifolium pratense	3		3	1624	4	Rosa pimpinellifolia	0.1																																9	2722
1	215	4	Agrostis capillaris	15		2	227	5	Veronica chamaedrys	3		3	1624	4	Cynosorus cristatus	15																																9	2722
1	215	4	Holcus lanatus	3		2	227	5	Avenula pubescens	0.3		3	1624	4	Anthoxanthum odoratum	7																																9	2722
1	215	4	Anthoxanthum odoratum	3		2	227	5	Cerastium fontanum	1		3	1624	4	Koeleria macrantha	5																																9	2722
1	215	4	Briza media	1		2	227	5	Scleropodium purum	5		3	1624	4	Festuca ovina	7																																9	2722
1	215	4	Schedolium loliaceum	5		2	227	5	Rhytidiadelphus squarrosus	10		3	1624	4	Holcus lanatus	1																																9	2722
1	215	4	Dactylis glomerata	1		2	227	5	Ctenidium molluscum	2		3	1624	4	Festuca rubra	0.5																																9	2722
1	215	4	Carex flacca	1		2	227	5	Didymodon fallax	3		3	1624	4	Arrhenatherum elatius	3																																9	2722
1	215	4	Plantago lanceolata	7		2	227	5	Calliergonella cuspidata	1		3	1624	4	Dactylis glomerata	1																																9	2722
1	215	4	Succisa pratensis	15		2	227	7	Ranunculus bulbosus	0.3		3	1624	4	Galium verum	0.3																																9	2722
1	215	4	Cirsium palustre	1		2	227	7	Phleum pratense	3																																						9	2722
1	215	4	Cirsium arvense	7		2	227	7	Cynosorus cristatus	20																																						9	2722
1	215	4	Trifolium repens	7		2	227	7	Briza media	5																																						9	2722
1	215	4	Trifolium pratense	3		2	227	7	Lolium perenne	5																																						9	2722
1	215	4	Galium verum	0.3		2	227	7	Festuca rubra	15																																						9	2722
1	215	4	Ranunculus acris	1		2	227	7	Agrostis capillaris	10																																						9	2722
1	215	4	Ranunculus bulbosus	1		2	227	7	Arrhenatherum elatius	3																																						9	2722
1	215	4	Cerastium fontanum	0.1		2	227	7	Trisetum flavescens	0.5																																						9	2722
1	215	4	Prunella vulgaris	0.5		2	227	7	Anthoxanthum odoratum	3																																						9	2722
1	215	4	Lathyrus pratensis	0.1		2	227	7	Dactylis glomerata	3																																						9	2722
1	215	4	Potentilla erecta	1		2	227	7	Rumex acetosa	0.5																																						9	2722
1	215	4	Achillea millefolium	0.1		2	227	7	Veronica chamadrys	3																																						9	2722
1	215	4	Lotus corniculatus	1		2	227	7	Plantago lanceolata	3																																						9	2722
1	215	4	Scleropodium purum	3		2	227	7	Trifolium repens	7																																						9	2722
1	215	4	Rhytiadelphus squarrosus	3		2	227	7	Cerastium fontanum	1																																						9	2722
1	215	4	Senecio jacobea	0.1		2	227	7	Hypocaeris radicata	0.1																																						9	2722
1	215	4	Festuca rubra	1		2	227	7	Senecio jacobaea	0.1																																						9	2722
1	215	4	Luzula campestris	0.1		2	227	7	Trifolium pratensis	3																																						9	2722
1	215	4	Rumex acetosa	0.5		2	227	7	Achillea millefolium	3																																						9	2722
1	215	4	Plagionium undulatum	0.3		2	227	7	Taraxacum officinale agg	0.1																																						9	2722
1	215	4	Hypochaeris radicata	0.3		2	227	7	Galium verum	0.5																																						9	2722
1	215	4	Calliergonella cuspidata	0.2		2	227	7	Pilosella officinarum	0.5																																						9	2722
2	227	1	Achillea millefolium	3		2	227	7	Prunella vulgaris	0.1																																						9	2722
2	227	1	Leucanthemum vulgare	5		2	227	7	Leucanthem vulgaris	0.1																																						9	2722
2	227	1	Cirsium vulgare	1		2	227	7	Rhytiadelphus squarrosus	10																																						9	2722
2	227	1	Trifolium pratense	5		2	227	7	Thuidium tamariscinum	0.3																																						9	2722
2	227	1	Galium verum	3		2	227	7	Plagionium undulatum	0.3																																						9	2722
2	227	1	Plantago lanceolata	3		2	227	7	Calliergonella cuspidata	1																																						9	2722
2	227	1	Veronica chamaedrys	1		2	227	7	Ctenidium molluscum	0.5																																						9	2722
2	227	1	Senecio jacobaea	5		2	227	7	Luzula campestris	0.3																																						9	2722
2	227	1	Pilosella officinale	1		2	227	7	Agrostis canina	0.3																																						9	2722
																																																9	2722
																																																9	2722
																																																9	2722
																																																9	2722
																																																9	2722
																																																9	2722
																																																9	2722
																																																9	2722
																																																9	2722
																																																9	2722
																																																9	2722
																																																9	2722
																																																9	2722
																																																9	2722
																																																9	2722
																																																9	2722
																																																9	2722
																																																9	2722
																																																9	2722
																																																9	2722
																																																9	2722
																																																9	2722
[truncated: 18 more columns]

## Sheet: Sheet1B
Relevé IDs are based on ISGS survey. IDs in bold are additional relevés only collected in the StableGrass survey, with no data available for the ISGS
Relevés are coloured by the Fossitt habitat assigned to each relevé								GS1		GS3		GS4
Relevé ID	Achillea millefolium	Achillea ptarmica	Agrostis canina	Agrostis capillaris	Agrostis stolonifera	Ajuga reptans	Alopecurus geniculatus	Anthoxanthum odoratum	Arrhenatherum elatius	Avenula pubescens	Bellis perennis	Brachythecium populeum	Brachythecium rutabulum	Breutelia chrysocoma	Briza media	Bromus hordaceus	Bryum pseudotriquetrum	Calliergonella cuspidata	Calluna vulgaris	Campanula rotundiflora	Campylopus flexuosus	Cardamine pratensis	Carex binervis	Carex caryophyllea	Carex demissa	Carex disticha	Carex echinata	Carex flacca	Carex hirta	Carex hostiana	Carex lasiocarpa	Carex leporina	Carex nigra	Carex panicea	Carex pilulifera	Carex pulicaris	Carex spp	Carex viridula	Centaurea nigra	Cerastium fontanum	Cirsium arvense	Cirsium dissectum	Cirsium palustre	Cirsium vulgare	Climacium dendroides	Conopodium majus	Crataegus monogyna	Ctenidium molluscum	Cynosurus cristatus
1_1	0	0	0	0	0	0	0	3	0	0	0	0	0	0	1	0	0	0	0	0	0	0	0	3	0	0	0	7	0	0	0	0	0	0	0	0	0	0	0	0	0	0	3	0	0.5	0.1	0	0.5	15
1_2	0.3	0	0	1	0	0	0	5	0	0.5	0.1	0	0	0	3	0	0	0.3	0	0	0.3	0	0	0.3	0	0	0	10	0	0	0	0	0	0	0	0	0	0	0	0	0	0	3	0	0	0	0	3	20
1_3	1	0	0	0	0	0	0	5	10	0.3	0	0	0	0	10	0	0	0.3	0	0	0	0	0	0	0	0	0	5	0	0	0	0	0	0	0	0	0	0	0.3	0	0	0	0	0	0	0	0	0.5	0
1_4	0.1	0	0	15	0	0	0	3	0	0	0	0	0	0	1	0	0	0.2	0	0	0	0	0	0	0	0	0	1	0	0	0	0	0	0	0	0	0	0	0	0.1	7	0	1	0	0	0	0	0	10
2_1	3	0	0	15	0	0	0	3	5	0	0.1	0	0.1	0	5	0	0	0.1	0	0	0	0	0	0	0	0	0	0	0	0	0	0	0	0	0	0	0	0	0	0	0	0	0.1	1	0.3	0.1	0	0.3	25
2_3	0	0	5	0	3	0	0	1	7	0	0	0	0	0	0	0	0	0	0	0	0	0	0	0	0	0	0	3	0	0	0	0	0	0	0	0	0	0	0	0.3	0	0	0	0	0	0	0	0	0
2_4	5	0	0	0	3	0	0	5	3	0	0	0	0	0	0	0	0	0	0	0	0	0	0	0.3	0	0	0	0	0	0	0	0	0	0	0	0	0	0	0.3	3	3	0	1	0	0	0	0	5	5
2_5	5	0	0	7	0	0	0	0	0	0.3	0	0	0	0	0.3	0	0	1	0	0	0	0	0	0	0	0	0	0	0	0	0	0	0	0	0	0	0	0	0	1	0	0	0	0	0	0.1	0	2	7
2_7	10	0	3	0.3	0	0	0	3	3	0	0	0	0	0	5	0	0	1	0	0	0	0	0	0	0	0	0	0	0	0	0	0	0	0	0	0	0	0	0	1	0	0	0	0	0	0	0	0.5	20
3_1	1	0	0	0	0	0	0	5	0.3	0	0.5	0	0	0.5	0	0	0	0	0	0.1	0	0	0	0	0	0	0	7	0	0	0	0	0	0	0	0.1	0	0	0	0	0	0	0	0	0	0.5	0	0.1	7
3_2	1	0	0	0	7	0	0	3	7	0	5	0	0	0	0	0	0	5	0	0	0	0.5	0	0	0	0	0	0	0	0	0	0	0	0	0	0	0	0	0	0.5	0	0	0	0.3	0	0	0	3	5
3_3	5	0	0	0	0	0	0	5	10	0	3	0	0	0	0	0	0	0	0	0	0	0.3	0	0	0	0	0	0	0	0	0	0	0	0	0	0	0	0	0	1	0	0	0	0.1	0	0.1	0	0	10
3_4	5	0	0	0	0	0	0	7	3	0	3	0	0	0	0	0	0	0	0	0	0	0	0	0	0	0	0	0	0	0	0	0	0	0	0	0	0	0	0	3	0	0	0	0.1	0	0.1	0	0	15
4_1	3	0	0	10	0	0	0	1	0	0	0	0	0	0	0	0	0	0	0	0	0	0	0.3	0	0	0	0	0	0	0	0	0	0	0	0	0	0	0	0	0	0	0	0	0	0	0	0	0	0
4_2	0	0	0	5	0	0	0	0	0	0	0	0	0	0	0	0	0	0	0	0	0	0	3	0	0	0	0	0	0	0	0	0	0.3	0.3	0	0	0	0	0	0	0	0	0	0	0	0	0	0	0
4_3	0	0	1	10	0	0	0	3	0	0	0	0	0	0	0	0	0	0	0	0	0	0	3	0	0	0	0	0	0	0	0	0	0	0	0	0	0	0	0	0	0	0	0	0	0	0	0	0	0
4_5	0	0	0	5	0	0	0	1	0	0	0	0	0	0	0	0	0	0	0	0	0	0	0	0	0	0	0	0	0	0	0	0	0	0	0	0	0	0	0	0	0	0	0	0	0	0	0	0	0
5_1	0	0	0	25	0	0	0	3	0	0	0	0	0	0	0	0	0	0.1	0	0	0	0	0.1	0	0	0	0	0	0	0	0	0	0	0	0	0.1	0	0	0	1	0	0	0	0	0	0	0	0	0
5_2	0	0	0	0.3	0	0	0	25	0	0	0	0	0	0	0	0	0	0	0	0	0	0	0	0	0	0	0	0	0	0	0	0	50	0	0	0	0	0	0	0	0	0	0	0	0	0	0	0	0
5_4	0	0	0	3	0	0	0	5	0	0	0	0	0	0	0	0	0	0	5	0	0	0	0	0	0	0	0	0	0	0	0	0	0	0	1	0	0	0	0	0	0	0	0	0	0	0	0	0	0
6_1	0	0	0	5	0	0	0	10	0	0	0	0	0	0	0	0	0	0	0	0	0	0	0	0	0	0	0	0	0	0	0	0	0	0	0	0	0	0	0	0.1	0	0	0	0	0	0	0	0	0
6_3	0	0	0	25	0	0	0	20	0	0	0	0	0	0	0	0	0	0	0	0	0	0	0	0	0	0	0	0	0	0	0	0	0.3	0	0	0	0	0	0	0	0	0	0	0	0	0	0	0	0
6_4	0	0	0	10	0	0	0	30	0	0	0	0	0	0	0	0	0	0	0	0	0	0	0.5	0	0	0	0	0	0	0	0	0	0	0	0	0	0	0	0	0.3	0	0	0	0	0	0	0	0	0
7_1	0.5	0	0	0	0	0	0	3	3	0	0	0	0	0	5	0	0	0	0	0	0	0	0	0	0	0	0	1	0	0	0	0	0	3	0	3	0	0	7	0	0	0	0	0	0	0	0	0	0
7_2	0	0	0	0	0	0	0	3	0	0	0	0	0	0	0	0	0	0	0	0	0	0	0	0	0	0	0	0.5	0	0	0	0	0	0	0	0	0	0	0	0	0	0	0	0	0	0	0	0	0
7_3	0	0	0	0	0	0	0	0.3	7	0	0	0	0	0	5	0	0	5	0	0	0	0	0	0	0	0	0	0	0	0	0	0	0	0	0	0.3	0	0	3	0	0	0	0	0	0	0	0	0	0
8_1	0	0	15	1	0	10	0	3	0	0	0	0	0	0	0	0	0	0	0	0	0	0	0	0	0	0	1	0	0	0	0	0	0	15	0	0	0	0	0	0	0	0	0	0	0	0	0	0	1
8_2	0	0	10	0	3	0.1	0	1	0	0	0	0	0	0	0	0	0	0.5	0	0	0	0	0	0	0	0	0	0	0	0	0	0	0	0	0	0	0	0	0	0	0	0	0	0	0	0	0	0	0
8_3	0	0	0	1	0	0	0	3	0	0	0	0	0	0	0	0	0	0	0	0	0	0	0	0	0	0	25	1	0	0	0	0	0	5	0	3	0.1	0	0	0	0	0	0	0	0	0	0	0	0
8_5	0	0	7	0	5	0	0	0	0	0	0	0	0.5	0	0	0	0	0	0	0	0	0	0	0	0	0	0	0	0	0	0	0	0	0	1	0	0	0	0	0	0	0	0	0	0	0	0	0	0
9_3	0	0	1	10	5	0	0	1	0	0	0	0	0	0	3	0	0	3	0	0	0	0	0	0	0	0	0	0	0	0	0	0	0	7	0	0	0	0	0	0	0	0.5	1	0	1	0	0	0	0
9_4	0	0	5	10	0	0	0	5	0	0	0	0	0	0	0	0	0	0.3	0	0	0	0	0	0	0	0	0	0	0	0	0	0	0	5	0	0	0	0	0	0	0	0	0.1	0	3	0	0	0	0
9_6	0	0	0.3	0	7	0	0	1	0	0	0	0	0	0	0	0	0	3	0	0	0	0.1	0	0	5	0	0	3	0	0	0	0.5	1	35	0	0	0	0	0	0.1	0	0.3	0	0	0	0	0	0	3
9_7	0	0.1	7	3	7	0	0	5	0	0	0	0	0	0	0	0	0	0	0	0	0	0.1	0	0	0	0	0	0	0	0	0	0	0	5	0	0	0	0.5	0	0	0	0	0	0	0	0	0	0	5
9_8	0	0	15	0	0	0	0	3	0	0	0	0	0	0	0	0	0	3	0	0	0	0	0	0	0	0	0	0	0	0	0	0	0	5	0	0	0	0	0	0	0	0.3	0	0	0	0	0	0	0
9_9	0	0	10	0	7	0	0	1	0	0	0	0	0	0	0	0	0	5	0	0	0	0	0	0	0	0	0	0	0	0	0	0	0	7	0	0	0	0	0	0	0	0	0	0	0	0	0	0	1
10_1	0	0	0	0	10	0	0	10	0	0	0	0	0	0	0	0	0	1	0	0	0	0	0	0	0	0	0	0	0	0	0	0.3	0	10	0	0	0	0	0	0.1	0	0	0	0	0	0	0	0	15
10_3	0	0	0	3	0	0	0	3	0	0	0	0	0	0	5	0	0	1	0	0	0	0	0	0	0	0	0	5	0	0	0	0	0	0	0	0	0	0	0	1	0	5	1	0	0	0	0	0	10
10_4	0	0	0	0	5	0	0	7	0	0	0	0	0	0	0	0	0	15	0	0	0	0	0	0	0	0	0	0.5	0	0	0	0	0	7	0	0	0	0	7	0	0	0	0	0	0	0	0	0	10
10_5	0	0	0	0	3	0	0	0	5	0	0	0	10	0	0	0	0	20	0	0	0	0	0	0	0	1	0	4	0	0	0	0	0	3	0	0	0	0	10	0	0	0	0	0	0	0	0	0	10
10_7	0	0	0	0	40	0	3	5	0	0	0	0	0	0	0	0	0	0	0	0	0	0	0	0	0	5	0	0	0	0	0	0	0	0	0	0	0	0	0	1	0	0	0	0	0	0	0	0	0
10_8	0	0	0	7	0	0	0	0	0	0	0	0	0	0	0	0	0	0	0	0	0	0.1	0	0	0	0	0	3	0	0	0	0	0	0	0	0	0	0	0	0.5	0	0	0	0	0	0	0	0	20
11_1	0	0	0	10	7	0	0	3	0	3	0.5	0	0	0	0	0	0	0.3	0	0.5	0	0.5	0	0	0	0	0	0	0	0	0	0	0	3	0	0	0	0	0.1	0.5	0	0	3	0	0	0	0	0.3	10
11_2	0	0	0	0	10	0	0	0	0	0	0.5	0	0.5	0	0	0	0	0	0	0	0	0.5	0	0	0	0	0	0	0	0	0	0	0	0	0	0	0	0	0	0.3	0	0	1	0	0	0	0	0	25
11_3	0	0	15	0	15	0	0	3	0	0	0	0	0	0	0	0	0	0	0	0	0	0	0	0	0	0	0	0	0	0	0	0	0	0	0	0	0	0	0	0	0	0	0	0	0	0	0	0	0
11_4	0	0	0	0	0	0	0	3	0	0	0	0	0	0	0	0	0	1	0	1	0	0.1	0	0	0	0	0	10	0	0	0	0	0	0	0	0	0	0	0	0	0	0	1	0	0	0	0	1	0
11_5	0	0	0	0.3	0	0	0	7	0	0	0	0	0	0	0	0	0	10	0	0	0	0	0	0	0	0	0	0.1	0	0	0	0	0	0	0	1	0	0	0.3	3	0	0	0	0	0	0	0	0	0.1
11_6	0	0	5	0	0	0	0	1	1	0	0	0.1	0.1	0	0	0	0.1	0.3	0	0.5	0	0	0	0	0	0	0	30	0	0	0	0	3	0	0	7	0	0	1	0	0	0	0	0	0	0	0	0.1	1
11_7	0	0	0	15	7	0	0	15	0	0	0	0	0	0	0	0	0	1	0	0	0	0.1	0	0	0	0	0	0	0	0	0	0	0	0.3	0	0	0	0	0	0.3	0	0	1	0	0	0	0	0	15
12_1	1	0	0	10	0	0	0	10	0	0	0	0	0	0	0	0	0	0	0	0	0	0	0	0.5	0	0	0	3	0	1	0	0	0	3	0	0	0	0	0	0.3	0	0	1	0.5	0	0	0	0.3	7
12_2	0	0	0	15	0	0	0	5	0	0	0	0	0	0	0	0	0	0.1	0	0	0	0	0	0	0	0	0	7	0	3	0	0	0	7	0	0	0	1	0	0	0	0	0	0	0.3	0	0.1	0.1	0
12_4	0	0	0	35	10	0	0	0	0	0	0	0	0	0	0	0	0	0.3	0	0	0	0	0	0	0	0	3	0	0	0	0	1	0	7	0	0	0	0	0	0	0	0	0	0	0	0	0	0	0
12_5	10	0	0	10	3	0	0	10	0	0	3	0	0	0	0	0.3	0	0	0	0	0	0.1	0	0.5	0	0	0	3	0	0	0	0	0	1	0	0	0	0	0	0.5	0	0	0	0.5	0.3	0	2	0	5
12_6	0	0	0	3	1	0	0	3	0	0	0	0	0	0	0	0	0	2	0	0	0	0	0	0	0	0	0	7	1	0	15	5	1	7	0	0	0	0	0	0	0	0	0	0	0	0	0	0	10
[truncated: 124 more columns]

## Sheet: Sheet2
ISGS ID	Site	Relevé ID	Relevé ID	Habitat	Species Richness	Shannon's Diversity	Shannon's Evenness	Simpson's Diversity	Simpson's Evenness	IVC	IVC_Status
215	1	1	1_1	GS1	32	2.91492	0.841068	13.7272	0.428975	GL3D	Assigned
215	1	2	1_2	GS1	33	2.81084	0.8039	11.2552	0.341067	GL3A	Assigned
215	1	3	1_3	GS1	33	2.86002	0.817965	13.0177	0.394476	GL3A	Assigned
215	1	4	1_4	GS1	33	2.79343	0.798919	11.8796	0.359987	GL3D	Assigned
227	2	1	2_1	GS1	37	2.75706	0.763535	10.4908	0.283535	GL3D	Assigned
227	2	3	2_3	GS4	17	2.15087	0.759164	5.67069	0.33357	GL1B	Transitional
227	2	4	2_4	GS1	31	3.20818	0.934244	22.1837	0.715602	GL3C	Assigned
227	2	5	2_5	GS1	23	2.76273	0.881115	12.6438	0.549728	GL3B	Transitional
227	2	7	2_7	GS1	32	2.69836	0.778581	10.5089	0.328402	GL3D	Assigned
1624	3	1	3_1	GS1	33	2.76612	0.791109	11.5309	0.349421	GL3A	Assigned
1624	3	2	3_2	GS1	25	2.74418	0.852529	11.524	0.46096	GL3C	Transitional
1624	3	3	3_3	GS1	26	2.54558	0.781309	7.0271	0.270273	GL3D	Transitional
1624	3	4	3_4	GS1	25	2.55593	0.794045	9.08822	0.363529	GL3D	Assigned
2702	4	1	4_1	GS3	21	1.90875	0.626946	3.63951	0.17331	GL4B	Assigned
2702	4	2	4_2	GS3	16	2.06028	0.743089	5.502	0.343875	GL4B	Assigned
2702	4	3	4_3	GS3	18	2.37192	0.820629	7.47568	0.415316	GL4B	Assigned
2702	4	5	4_5	GS3	13	2.06715	0.805922	6.23706	0.479774	GL4B	Assigned
642	5	1	5_1	GS3	16	1.65204	0.595849	3.64503	0.227815	GL4A	Assigned
642	5	2	5_2	GS3	12	1.196	0.481305	2.82267	0.235222	GL4A	Assigned
642	5	4	5_4	GS3	15	1.57195	0.580473	2.72708	0.181805	HE4D	Assigned
2429	6	1	6_1	GS3	15	2.26628	0.836866	8.22045	0.54803	GL4B	Assigned
2429	6	3	6_3	GS3	16	2.35324	0.848752	8.41216	0.52576	GL4B	Assigned
2429	6	4	6_4	GS3	16	2.14024	0.771929	6.03045	0.376903	GL4B	Assigned
2344	7	1	7_1	GS4	17	1.85921	0.656221	4.03933	0.237607	GL1D	Assigned
2344	7	2	7_2	GS4	7	1.01902	0.523675	2.32183	0.33169	GL1D	Assigned
2344	7	3	7_3	GS4	17	1.73686	0.613036	3.61751	0.212795	GL1D	Assigned
1604	8	1	8_1	GS4	22	2.71356	0.877878	12.0431	0.547415	GL1E	Assigned
1604	8	2	8_2	GS4	17	2.05409	0.725003	5.75753	0.338678	GL1A	Assigned
1604	8	3	8_3	GS4	24	2.54875	0.801983	9.11148	0.379645	GL4D	Assigned
1604	8	5	8_5	GS4	15	2.16987	0.801265	7.14723	0.476482	GL2B	Assigned
2722	9	3	9_3	GS4	27	2.4548	0.744818	6.44193	0.23859	GL1C	Assigned
2722	9	4	9_4	GS4	25	2.38962	0.742376	6.57373	0.262949	GL1C	Transitional
2722	9	6	9_6	GS4	34	2.55776	0.725326	7.01267	0.206255	GL1C	Assigned
2722	9	7	9_7	GS4	32	3.02287	0.872215	16.6826	0.52133	GL1C	Assigned
2722	9	8	9_8	GS4	22	2.41186	0.780272	7.61362	0.346073	GL1C	Assigned
2722	9	9	9_9	GS4	22	2.02389	0.654759	3.85906	0.175412	GL1E	Transitional
2719	10	1	10_1	GS4	25	2.67289	0.83038	11.8049	0.472194	GL1A	Transitional
2719	10	3	10_3	GS4	24	2.70824	0.852169	11.6381	0.484922	GL1C	Assigned
2719	10	4	10_4	GS4	23	2.80442	0.89441	14.0229	0.609693	GL1C	Assigned
2719	10	5	10_5	GS4	23	2.71589	0.866174	11.9403	0.519144	GL1B	Assigned
2719	10	7	10_7	GS4	13	1.89929	0.740477	4.68582	0.360448	GL2A	Assigned
2719	10	8	10_8	GS4	21	2.43271	0.799045	9.0329	0.430138	GL1A	Assigned
825	11	1	11_1	GS1	38	2.98378	0.820262	15.1793	0.399456	GL3D	Assigned
825	11	2	11_2	GS1	21	2.1645	0.71095	6.0193	0.286634	GL2C	Assigned
825	11	3	11_3	GS4	10	1.66269	0.722095	3.49325	0.349325	GL2D	Assigned
825	11	4	11_4	GS1	26	2.23284	0.685319	4.55961	0.17537	GL3A	Assigned
825	11	5	11_5	GS1	27	2.11347	0.641255	5.47092	0.202627	GL2B	Assigned
825	11	6	11_6	GS1	35	2.39447	0.673485	6.66727	0.190493	GL3A	Assigned
825	11	7	11_7	GS4	20	2.30146	0.768247	8.45976	0.422988	GL4A	Assigned
1854	12	1	12_1	GS3	35	2.99309	0.841856	14.9098	0.425995	GL3D	Assigned
1854	12	2	12_2	GS3	30	2.87651	0.845736	14.6647	0.488822	GL4C	Transitional
1854	12	4	12_4	GS4	17	2.13147	0.752314	5.99554	0.352679	FE3B	Transitional
1854	12	5	12_5	GS1	38	2.97299	0.817298	14.3544	0.377747	GL3D	Assigned
1854	12	6	12_6	GS3	25	2.81045	0.873116	13.0101	0.520402	GL3D	Transitional

## Sheet: Sheet3
StableGrass Site	ISGS Site	Relevé	Ecologists	Date	Grid-East (IG)	Grid-North (IG)	Fossitt Habitat	Bare Soil (%)	Bare Rock (%)	Litter (%)	Bryophyte Layer (%)	Field Layer (%)	Broadleaf Herbs (%)	Graminoid Cover (%)	Herb:graminoid (%)	Median grass height (cm)	Heather (%)	Bracken (%)	Scrub (%)	Height Critical?	Comments
1	215	1	Phoebe O'Brien; Oliver Lynch Milner; Eoin Halpin	2023-07-19	182377	301543	GS1	0.3	0.5	1	10	100	45	55	45	15.5	0	0	0	Yes	Relevé located on a North facing slope to the South of the site. The relevé is located in a grazed area of grassland, but is on a grazing break at the time of the survey. Cow pats present. May have to double check the covers to see if they line up with the herb to graminoid ratio. Observed two mushroom types in the relevé. Psilocybe spp. Semicola spp. 8 metres from a recorded monument wall - is t…
1	215	2	Phoebe O'Brien; Oliver Lynch Milner; Eoin Halpin	2023-07-19	182298	301592	GS1	3	1	1	7	100	50	50	50	10	0	0	0	Yes	Relevé located on moderate N facing slope. Located on an area of ground in front of a large earth/stone mound. Areas that this relevé represents is generally the most species rich areas of the site. Some poaching observed throughout the relevé, likely from the previous time it was grazed. Conformity with 6210? Possibly still 6210 grassland, but will have to check how well it conforms or its quali…
1	215	3	Phoebe O'Brien; Oliver Lynch Milner; Eoin Halpin	2023-07-19	182278	301876	GS1	0	5	1	15	100	60	30	66.6667	15	0	0	0	Yes	The relevé was located on a moderate rocky slope, with shallow soils. It was North facing and was quite species rich. The relevé was quite herb dominated, and may not be grazed that much, with growth limited by the slope and the shallow soil.
1	215	4	Phoebe O'Brien; Oliver Lynch Milner; Eoin Halpin	2023-07-19	182214	302043	GS1	0	0	1	7	100	50	50	50	18.5	0	0	0	Yes	Relevé located at the lowest slopes of the site to the North. In quite a wet area, with some rush cover nearby. The releve is not likely to conform with 6210, despite it conforming to this in the previous survey. The location of the relevé has recently been grazed and trampled by cattle. It is suspected that this area of the site is grazed at a higher frequency, with the species more indicative o…
2	227	1	Phoebe O'Brien; Oliver Lynch Milner; Eoin Halpin	2023-07-18	188360	274535	GS1	0	1	3	5	95	25	70	26.3158	24	0	0	0	Yes	Limestone pavement present around relevé. Signs of recent trampling/heavy grazing within relevé. Area appears to be cattle grazed. Cowslips in vicinity of relevé. Current conformity with 6210 is questionable.
2	227	3	Phoebe O'Brien; Oliver Lynch Milner; Eoin Halpin	2023-07-18	188176	274308	GS4	0	0	3	0.5	100	50	50	50	40.5	0	0	0	No	New drain recently dug and opened up not far from the relevé. Located in wet grassland, which was waterlogged underfoot. Slightly on the undergrazed side of the grazing scale.
2	227	4	Phoebe O'Brien; Oliver Lynch Milner; Eoin Halpin	2023-07-18	188148	274580	GS1	1	7	0	15	95	60	40	60	15	0	0	0	Yes	Relevé located in an area of rocky outcrops (limestone). Located in a field that is adjacent to a field that is indicative of intensive management (large thistle abundance). Shallow soils. Appears to have been some activity of hedge removal around this relevé. Some 'noxious' weeds present.
2	227	5	Phoebe O'Brien; Oliver Lynch Milner; Eoin Halpin	2023-07-18	188191	274535	GS1	0	3	1	20	85	40	45	47.0588	22	0	0	0	No	Located in area of limestone outcrops, on shallow soils, that are vegetated. Cattle grazed, but a bit more undergrazed than the other relevés
2	227	7	Phoebe O'Brien; Oliver Lynch Milner; Eoin Halpin	2023-07-18	188281	274567	GS1	0	7	2	15	95	40	60	40	31	0	0	0	No	New relevé, since ISGS relevé 6 was inacessible, and improved. The sward was short, but not as short as other relevés. Also, shallow soils, with outcropping limestone.
3	1624	1	Phoebe O'Brien; Oliver Lynch Milner	2023-06-13	125365	201083	GS1	0	3	1	30	100	40	60	40	15	0	0	0	Yes	Drought conditions affected some species in this relevé. Had to make a distinction between litter and species that recently succumbed to the drought. This may have affected the numbers of species located/identified. This relevé is an attempt to replicate the ISGS relevé, but relocation may be slightly out. Species recorded in previous survey, located outside the relevé and not within. Shallow soi…
3	1624	2	Phoebe O'Brien; Oliver Lynch Milner	2023-06-13	125259	201016	GS1	0.5	5	1	10	95	50	50	50	20	0	0	0	Yes	Again, had to make the distinction between litter and desicated plant material due to the drought. Low litter otherwise. Relevé proximal to limestone pavement. No signs of recent grazing. Relevé is drought affected which may have affected the numbers of species identified and recorded. Soils are shallow with a significant bryophyte cover. GS1 hab, but may not be 6210 anymore. However, within 20m,…
3	1624	3	Phoebe O'Brien; Oliver Lynch Milner	2023-06-13	125497	201007	GS1	0.5	0	1	50	100	50	50	50	24	0	0	0	Yes	Due to dryness, 20% of the relevé may have been too dry to completely identify and record species. May have affected species numbers. Can't count a lot of dead vegetation as litter, had to make a distinction with what was litter (very low) and vegetation that died recently from the drought. % Cover impacted by drought. Animal burrow present. Cattle movement paths present on either side of the rel…
3	1624	4	Phoebe O'Brien; Oliver Lynch Milner	2023-06-13	125444	200742	GS1	1	3	1	35	98	60	40	60	18.5	0	<1	0	Yes	Again, drought has affected vegetation (see photos). This may affect the numbers of species recorded and identified. However, in this relevé drought is not much of an issue. Relevé recently grazed, poaching present. Cattle tracks were present around the relevé, evidence of historical cattle movement in the vicinity. Dog lichen present in the relevé and the vicinity.
4	2702	1	Phoebe O'Brien, Oliver Lynch Milner; Aoife Embleton	2023-07-27	184504	125006	GS3	0	0	1	65	100	15	30	33.3333	7.5	0	0	0	Yes	Tightly grazed relevé. Grazed by sheep. Located on a moderate N facing slope at the bottom of the site. Hummocks of varying vegetation around the relevé.
4	2702	2	Phoebe O'Brien, Oliver Lynch Milner; Aoife Embleton	2023-07-27	184665	124736	GS3	0	0	0.5	60	100	20	40	33.3333	7.5	0	0	0	Yes	Relevé containing a grassland that is more rich in Nardus, and more indicative of montane GS3. Again, tightly grazed by sheep, with Nardus being discarded. Very low sward height. Located on a moderate slope.
4	2702	3	Phoebe O'Brien, Oliver Lynch Milner; Aoife Embleton	2023-07-27	184930	124192	GS3	0	0	3	50	100	10	80	11.1111	14.5	0	0	3	Yes	This relevé is less sheep grazed than others, with taller vegetation. Some Bilberry scrub was able to regenerate. However, it is less species rich, and at a greater altitute. Spongy build up of dead grass material, likely due to a large cover of Nardus in this relevé.
4	2702	5	Phoebe O'Brien, Oliver Lynch Milner; Aoife Embleton	2023-07-27	184981	124022	GS3	0	0.5	1	20	99	3	25	10.7143	10.5	0	0	1	Yes	New relevé to replace ISGS rel 4, as too steep to access, and weather was deteriorating. Rel 4 likely didn't represent grassland vegetation. Grass dominance is lower in this relevé, and may be grading into heath habitat. Bare rock in close proximity to relevé, more indicative of higher altitude site. Build-up of moss and tussocky grasses of older vegetation.
5	642	1	Phoebe O'Brien; Oliver Lynch Milner	2023-06-29	121778	080766	GS3	0	0	0	3	100	7	90	7.21649	37	0	0	0	No	Releve located between ditch to the West and molinia communities to the East. On the opposite side of the ditch, a dense Molinia community was present, with a preferentially grazed area of grassland, including the relevé to the east of the drain. Relevé is quite species poor, and quite grass domianted. Consists of a preferentially grazed area occurring between patches of rushes. No litter, howeve…
5	642	2	Phoebe O'Brien; Oliver Lynch Milner	2023-06-29	121691	80769	GS3	0	0	1	0.5	100	1	99	1	36	0	0	0	No	Again, another selectively grazed area between rush cover. Quite species poor and grass dominated. Only 2 herb species recorded, with each having a very low cover. Although, similar was encountered in ISGS
5	642	4	Phoebe O'Brien; Oliver Lynch Milner	2023-06-29	121001	80632	GS3	0.5	0	20	20	100	10	80	11.1111	44	10	0	0	No	Some grazing in more intensity may be needed in the Western areas of the site. Molinia has formed quite dense tussocks with solid bases in the area of this relevé, indicative of a lack of management. High dominance of Molinia, with the associated litter cover. However, more species rich than the previous relevés. This relevé is more representative of the more Molinia dominated areas of this grass…
6	2429	1	Phoebe O'Brien; Oliver Lynch Milner	2023-06-30	076561	054082	GS3	0	0	1	30	100	50	40	55.5556	8.5	0	0	0	Yes	Relevé located in what appeared to be an old field system, marked out by crumbed stone walls, with lazy beds inside it, on a moderate slope, facing SE. Releve is spanning two lazybeds. Cultural practice of sheep grazing, and monuments, may promote biodiversity. Quite tightly grazed, just about above failing threshold. Median grass height calculated to be 8.5 cm. Liming evident in previous survey,…
6	2429	3	Phoebe O'Brien; Oliver Lynch Milner	2023-06-30	076403	054134	GS3	0	0	2	35	100	15	63	19.2308	16	0.3	0	0	Yes	Relevé located on a more upland section of the SE facing slope, with a slightly steeper gradient than the first relevé. New relevé as the second ISGS relevé was too difficult to access. Exposed rock present in the vicinity of the relevé. Despite this, when taking soil sample, the soil depth seemed quite deep. Moss cover quite high, with cushions of bryophytes forming in areas. Not as tightly graz…
6	2429	4	Phoebe O'Brien; Oliver Lynch Milner	2023-06-30	076518	054049	GS3	0	0	1	7	100	40	50	44.4444	7	0	3	0	Yes	New relevé on lower reaches as the ISGS relevé 2, and upper reaches of the site was not visited due to worsening weather. Relevé located on a moderate, S facing slope, sloping towards the river valley to the west of the site. Small bit of Bracken in the relevé, however it is already observed to be dying back, with the root system quite depleted. Stems easily pull away. Quite tightly grazed, as se…
7	2344	1	Phoebe O'Brien; Oliver Lynch Milner	2023-06-21	186015	203764	GS4	0	0	50	5	100	10	75	11.7647	73	0	0	0	No	In urgent need of management before additional species are lost, quite undergrazed. Needs a mow. If left unmanaged, Filipendula ulmaria may risk dominance, as observed in Relevé 2. May have been off with releve location, species recorded in the previous survey were just outside the relevé. Still 6410 grassland, but will possibly fail quality assessment. Put through assessment and see. NPWS contac…
7	2344	2	Phoebe O'Brien; Oliver Lynch Milner	2023-06-21	186534	204494	GS4	0	0	20	0	100	50	50	50	124.5	0	0	0	No	Sward quite overgrown and dominated by F. ulimaria and molinia. Quite species poor. According to landowner, wasn't grazed in some years. Drains recently cleaned out. Didn't get an updated grid ref, relying on ISGS grid ref This area of grassland is quite homogenous, with similar stands of dominant F. ulmaria so we felt only one releve in this area would suffice. Dense sward checked for additional…
7	2344	3	Phoebe O'Brien; Oliver Lynch Milner	2023-06-21	186030	203789	GS4	0	0	25	1	100	30	70	30	69.5	0	0	0	No	Needs management, such as mowing. More herbs than releve 1. Quite unmanaged as with the rest of the site. Quite undulated with tunnels and hollows under molinia meadow. maintains moisture for bryos. Species richness reduced from previous survey. Again, possibly still 6410 habitat, however, would fail on the quality assessments. Very few indicators. May be worth running through the assessment crit…
8	1604	1	Phoebe O'Brien; Oliver Lynch Milner; Eoin Halpin	2023-07-04	153447	187350	GS4	0	0	3	3	100	45	55	45	40	0	0	0	No	Relevé located on the other side of the river that runs east of Relevés 2 and 3. The relevé is situated on a field that is wet underfoot and gently slopes in a Southerly direction. Less grazing than releve 3, more than 2. slight slope in moderate field. Root mass buildup contrubuting to litter cover. Less rush dominated than the other relevés, with a cover of sedges imitating what could be percei…
8	1604	2	Phoebe O'Brien; Oliver Lynch Milner; Eoin Halpin	2023-07-04	153260	187189	GS4	0	0	5	1	100	40	60	40	55	0	0	0	No	Relevé located in large rush dominated field, facing SE. On aerial imagery, the area of this relevé appears it is mown. No grazing appears to be occurring in this relevé, despite some cow pats present. May be difficult to get cows to graze it with such a rush cover. No grazing appears to be occurring in this relevé, despite some cow pats present. May be difficult to get cows to graze it with such…
8	1604	3	Phoebe O'Brien; Oliver Lynch Milner; Eoin Halpin	2023-07-04	153352	187156	GS4	0	0	3	35	100	30	45	40	28.25	0	0	0	Yes	Relevé located on a slightly raised bank, with steep ditches to either side of the bank. What might be called a knoll. This relevé received more grazing than Relevé 2, which resulted in a shorter sward. Patches of flush with sphagnum not too far from releve. Rushes are somewhat less dominant in this relevé, when compared to Relevé 2. This relevé was quite different to the rest of the site, with q…
8	1604	5	Phoebe O'Brien; Oliver Lynch Milner; Eoin Halpin	2023-07-04	154158	186944	GS4	3	0	20	1	100	30	45	40	30.5	0	0	0	Yes	New releve taken as releve 4 was cut recently making species identification difficult. See notes for relevé 4. This relevé was decided to still be representative of the previous ISGS relevé 4, with Maria in agreement with our decision to move it. Relevé, and field is dominated by buttercups, the site may be very disturbed. Topped a month ago with rush debris lying in it. Hence 20% litter. Standin…
9	2722	3	Phoebe O'Brien, Oliver Lynch Milner; Eoin Halpin	2023-07-25	120215	144640	GS4	0	0	10	5	90	45	55	45	29.5	0	0	0	Yes	Least grazed area of the site. Looks like recent embankment work and drainage on neighbouring land. Adjacent forestry. Drainage and ag improvement in vicinity. Seems to be a closed drain going through area. 6430 previously, conforms now?
9	2722	4	Phoebe O'Brien, Oliver Lynch Milner; Eoin Halpin	2023-07-25	120327	144672	GS4	0	0	10	5	100	45	55	45	24	0	0	0	Yes	Relevé located in less grazed area to the N. More Succisa rich. Seedlings present, but not identified.
9	2722	6	Phoebe O'Brien, Oliver Lynch Milner; Eoin Halpin	2023-07-25	120706	144430	GS4	3	0	1	3	100	25	80	23.8095	14.5	0	0	0	Yes	Relevé located in ground that is wet underfoot, tramapled and recently grazed. Quite sedge dominated. The rush gall is present in this relevé. Grasshoppers present within the relevé. Of the 3 per cent bare soil, 1 percent cow pat.
9	2722	7	Phoebe O'Brien, Oliver Lynch Milner; Eoin Halpin	2023-07-25	120609	144425	GS4	3	0	5	5	100	30	70	30	16.5	0	0	0.1	Yes	Cow pats influencing the bare soil component. Releve located beside a stand of gorse that my not have been there previously. Grass matting quite a bit.
9	2722	8	Phoebe O'Brien, Oliver Lynch Milner; Eoin Halpin	2023-07-25	120533	144347	GS4	0.5	0	7	10	100	50	50	50	22	0	0	0	Yes	Releve located in area of slightly different vegetation. More Molinia dominated with rushes. More heathy. Less grazed than first two relevés.
9	2722	9	Phoebe O'Brien, Oliver Lynch Milner; Eoin Halpin	2023-07-25	120466	144516	GS4	0.5	0	2	10	100	30	70	30	29	0	0	0	Yes	Relevé located in less grazed area but some cows present. Not too dissimilar to the surrounding areas. Less species rich than the other relevés.
10	2719	1	Phoebe O'Brien; Oliver Lynch Milner; Aoife Embleton	2023-07-28	160557	140723	GS4	0	0	3	3	100	40	60	40	56	0	0	0	No	Relevé located in flat area at South of site. Relevé consists of vegetation that is quite graminoid rich, bujt with a diversity of grasses, sedges, rushes. This graminoid cover is starting to get quite tall and beginning to lodge. A second hay cut, over the next few years, may increase the herb cover. Graminoid cover almost an even split between Sedges, Grasses, and Rushes. This is evident in the…
10	2719	3	Phoebe O'Brien; Oliver Lynch Milner; Aoife Embleton	2023-07-28	160724	140876	GS4	0	0	1	1	100	30	70	30	40	0	0	0	No	This relevé is very graminoid dominated, as indicated by the herb:graminoid ratio. However, there are some indications of 6410 Molinia meadow present. The litter component is composed of a dense mass of Holcus lanatus litter and roots, which has been observed as the typical behaviour of Holcus
10	2719	4	Phoebe O'Brien; Oliver Lynch Milner; Aoife Embleton	2023-07-28	160692	141078	GS4	0	0	1	30	100	50	40	55.5556	20	0	0	0	No	This relevé is located in a field on the north side of the site, on the opposite boundary to the Molinia meadow. It is a cattle grazed meadow, which has resulted in a characteristically different sward structure. The site is still quite wet, but the vegetation height is much lower. In this relevé, as seen with the Herb:graminoid ratio, there is a better coverage of broadleaf herbs. Could be indic…
10	2719	5	Phoebe O'Brien; Oliver Lynch Milner; Aoife Embleton	2023-07-28	160647	141232	GS4	0	0	0	30	100	60	40	60	26.5	0	0	0	Yes	Another relevé located in the same cattle grazed area as relevé 4. Greater broadleaf herb coverage in this relevé, as indicated by the ratio. This relevé may have experienced more cattle grazing than relevé 4. Sward structure characteristically different to the main area of the site (Molinia meadow), due to cattle grazing, which is a markedly different management practice to Relevés 1, 8, 3. Quit…
10	2719	7	Phoebe O'Brien; Oliver Lynch Milner; Aoife Embleton	2023-07-28	160656	140773	GS4	0	0	3	0	100	10	90	10	61.5	0	0	0	No	Standard GS4, not 6430. Quite grass dominant. Very wet underfoot, standing water below sward. Quite species poor.
10	2719	8	Phoebe O'Brien; Oliver Lynch Milner; Aoife Embleton	2023-07-28	160571	140854	GS4	0	0	5	0	100	30	85	26.087	50	0	0	0	No	Relevé 8 was located near relevé 2, but was decided to better represent the surrounding grassland. After doing this relevé, it was decided, in the case of priority, it was not increasingly beneficial to do the adjacent relevé 2. However, there was slightly more cover of Cirsium palustre in relevé 2, but this was deemed to not be a significant factor. Relevé located in more flat area further North…
11	825	1	Phoebe O'Brien; Oliver Lynch Milner; Eoin Halpin	2023-07-20	181959	337715	GS1	0	1	1	3	100	50	50	50	6	0	0	0	Yes	Very tightly grazed relevé. The fencing situation may have changed recently, changing the dynamics at the site. Shallow soils in the area, possibly.
11	825	2	Phoebe O'Brien; Oliver Lynch Milner; Eoin Halpin	2023-07-20	182025	337568	GS1	0	0.3	0.3	3	100	20	80	20	14	0	0	0	Yes	This relevé may have experienced some degree of management. Landowners mentioned the hill may have been limed, and heavily grazed by sheep in the past.
11	825	3	Phoebe O'Brien; Oliver Lynch Milner; Eoin Halpin	2023-07-20	182201	337790	GS4	15	0	2	1	90	10	90	10	58	0	0	0	No	Relevé may not be as complete as it should be due to appearance of bull. Past ISGS was used to identify what species should have been here, followed by quick visual confirmation. Relevé located in very wet depression, dominated by rushes, with a considerable amount of standing water. More bare soil than previous relevés. Litter consists of dead/drowned vegetation, and quite anaerobic. Quite speci…
11	825	4	Phoebe O'Brien; Oliver Lynch Milner; Eoin Halpin	2023-07-20	181952	337725	GS1	0	1	30	25	100	10	90	10	31	0	0	0	Yes	Very steep relevé on east facing bank, may be a transitional veegtation type. Sheep track is going through this relevé. Heights had to be measured perpendicular to the vegetation due to the slope.
11	825	5	Phoebe O'Brien; Oliver Lynch Milner; Eoin Halpin	2023-07-20	182176	337517	GS4	0	0.5	3	1	100	30	70	30	12	0	0	0	Yes	This is an area of wet grassland, in a wetter undulation between what appears to be GS1 habitat. This site is unusual, slopes appear to be GS1, while the flat top of the hillock appears to be GS4. Rush and buttercup dominated, with no signs of recent grazing.
11	825	6	Phoebe O'Brien; Oliver Lynch Milner; Eoin Halpin	2023-07-20	182381	337335	GS1	0	0	10	1	100	40	60	40	30.5	0	0	0	Yes	The relevé is located on a steep NW slope, and had to work as a team for safety. The grassland is very rank, likely due to being difficult to manage in this area. Fenced off for most.
11	825	7	Phoebe O'Brien; Oliver Lynch Milner; Eoin Halpin	2023-07-20	182390	337651	GS1	0	0	2	3	100	5	90	5.26316	5	0	0	0	Yes	Very tightly grazed. Signs of overgrazing in this relevé. It is questionable how much carbon sequestration takes place at this site, all vegetation is being grazed off. Helicotrichon pubescens (signs of better quality grassland) in vicinity.
12	1854	1	Oliver Lynch Milner; Aoife Embleton	2023-08-08	113684	260731	GS3	0	3	0.3	3	95	40	60	40	11	0	0	0	Yes	Relevé previously surveyed in ISGS. Located in boulder strewn grassland to North of site. Litter in relevé consists of grass stems that have been discared or uprooted by grazers. A quite tightly grazed relevé, as seen in the median grass height. Areas of scrub are located in the grassland in the vicinity of the relevé. A small boulder is locate din the relevé, with an associated bryophyte and sed…
12	1854	2	Oliver Lynch Milner; Aoife Embleton	2023-08-08	113886	260728	GS3	0	1	1	1	95	45	55	45	6.5	0	0	0	Yes	Relevé located on a flat to slightly sloping area of land, that was gently sloping towards a lake to the East. The surrounding land was a boulder strewn grassland. This grassland was very sedge dominated. The grassland around this relevé appeared to be both horse and cattle grazed. The sward is quite short, as evidenced by the grass height, overgrazed or just the typical nature of this? The litte…
12	1854	4	Oliver Lynch Milner; Aoife Embleton	2023-08-08	113691	260802	GS4	1	0	2	1	99	45	55	45	8	0	0	0	Yes	Relevé located in a depression in the landscape which was bounded by an area of exposed rock to the west and an area of woodland to the East. This undulation, as consisted with the wet grassland, appears as if moisture accumulates here. The majority of this area consists of a rush dominated wet grassland. ISGS releve relocation may be slightly off, the rush cover was much more dominating in the p…
12	1854	5	Oliver Lynch Milner; Aoife Embleton	2023-08-08	113320	260387	GS1	0.5	0	1	3	100	45	55	45	6.5	0	0	2	Yes	Relevé located near area of exposed rock. Relevé captured the transition of vegetation around the exposed rock, and the grassland vegetation within. Attempted to avoid a track when locating the relevé. The litter component consisted of dead grass litter as a result of grazing. The sward is quite low, either restricted by environment, or tightly grazed. Small bit of scrub starting to grow into rel…
12	1854	6	Oliver Lynch Milner; Aoife Embleton	2023-08-08	113221	260350	GS3	0	0	2	3	100	40	60	40	17.5	0	0	0	Yes	New relevé conducted to cover large area of GS3 to the SE of the site where no relevés were taken. Also to increase the GS3 coverage for this project. Seems to be very sedge dominated for a GS3 habitat, need to use ERICA. This relevé is less grazed in comparison to other relevés completed in this site. Litter consists of dead plant material, either discarded under the dense sward, or discared fro…
